# Supplementary material for: New Approach Methods to Assess the Enteropathogenic Potential of Strains of the Bacillus cereus Group, including Bacillus thuringiensis
Source: Foods. 2024 Apr 9;13(8):1140. doi: 10.3390/foods13081140 (PMC11048917; doi:10.3390/foods13081140)
Supplement: Supplementary file 1 [file foods-13-01140-s001.zip › Supplementary tables.xlsx]

## Sheet: Table S1
SBCL ID	ID / Strain	Origin	Source	Species a	Bt subspecies b	panC group c	Toxinogenic profile (nd = not detected)					Subdataset 1 (Caco-2 model)	Subdataset 2 (D. melanogaster model)	BioSample	SRA / Assembly accession numbers	BioProject
							cytK	nhe A/B/C	hbl C/D/A	hlyII	ces
18SBCL215B	18SBCL215 / PB-54	pesticide	Bonis et al. 2021	B. thuringiensis	kurstaki	IV	2	A/B/C	C/D/A	nd	nd	x	x	SAMN12147319	SRR9600189	PRJNA547495
18SBCL421A	18SBCL421 / EG-2348	pesticide	Bonis et al. 2021	B. thuringiensis	kurstaki	IV	2	A/B/C	C/D/A	nd	nd	x	x	SAMN12147324	SRR9600277	PRJNA547495
18SBCL448A	18SBCL448 / ABTS-351	pesticide	Bonis et al. 2021	B. thuringiensis	kurstaki	IV	2	A/B/C	C/D/A	nd	nd	x	x	SAMN12147325	SRR9600274	PRJNA547495
18SBCL449A	18SBCL449 / ABTS-1857	pesticide	Bonis et al. 2021	B. thuringiensis	aizawai	IV	2	A/B/C	C/D/A	nd	nd	x	x	SAMN12147326	SRR9600275	PRJNA547495
18SBCL483A	18SBCL483 / BMP-144	pesticide	Bonis et al. 2021	B. thuringiensis	israelensis	IV	2	A/B/C	C/D/A	+	nd	x	x	SAMN12147328	SRR9600273	PRJNA547495
18SBCL484A	18SBCL484A / AM65-52	pesticide	Bonis et al. 2021	B. thuringiensis	israelensis	IV	2	A/B/C	C/D/A	+	nd	x	x	SAMN12147329	SRR9600270	PRJNA547495
18SBCL485A	18SBCL485A / NB-176	pesticide	Bonis et al. 2021	B. thuringiensis	tenebrionis	IV	nd	A/B/C	C/D/A	nd	nd	x		SAMN12147330	SRR9600271	PRJNA547495
18SBCL487A	18SBCL487 / SA-11	pesticide	Bonis et al. 2021	B. thuringiensis	kurstaki	IV	2	A/B/C	C/D/A	nd	nd	x	x	SAMN12147331	SRR9600291	PRJNA547495
18SBCL614A	18SBCL614 / SA-12	pesticide	Bonis et al. 2021	B. thuringiensis	kurstaki	IV	2	A/B/C	C/D/A	nd	nd	x	x	SAMN12147332	SRR9600290	PRJNA547495
18SBCL617A	18SBCL617 / GC-91	pesticide	Bonis et al. 2021	B. thuringiensis	aizawai	IV	2	A/B/C	C/D/A	nd	nd	x	x	SAMN12147333	SRR9600293	PRJNA547495
PC_18SBCL487_9	SA11∆cry	pesticide mutant	Hachfi et al. 2023	B. thuringiensis	kurstaki	IV	2	A/B/C	C/D/A	nd	nd	x	x	SAMN23436137	SRR17036896	PRJNA781791
15SBCL604	15SBCL604 (cluster c)*	FBO	This study	B. thuringiensis	kurstaki	IV	2	A/B/C	C/D/A	nd	nd	x	x	SAMN39616635	SRR27872150	PRJNA1069360
10CEB01	10CEB01 (cluster a)*	FBO	Bonis et al. 2021	B. thuringiensis	aizawai	IV	2	A/B/C	C/D/A	nd	nd	x	x	SAMN12147204	SRR9600233	PRJNA547495
16SBCL417	16SBCL417 (cluster d)*	FBO	Bonis et al. 2021	B. thuringiensis	kurstaki	IV	2	A/B/C	C/D/A	nd	nd	x	x	SAMN12147281	SRR9600202	PRJNA547495
14SBCL176	14SBCL176 (cluster b)*	FBO	Bonis et al. 2021	B. thuringiensis	aizawai	IV	2	A/B/C	C/D/A	nd	nd	x	x	SAMN12147221	SRR9600262	PRJNA547495
16SBCL1310	16SBCL1310 (cluster c)*	FBO	Bonis et al. 2021	B. thuringiensis	kurstaki	IV	2	A/B/C	C/D/A	nd	nd		x	SAMN12147271	SRR9600165	PRJNA547495
14CEB01	14CEB01	FBO	Fichant et al. 2022	B. cereus ss	N/A	III	nd	A/B/C	nd	nd	+		x	SAMN23375415	SRR16994588	PRJNA781790
14SBCL13	14SBCL13	FBO	Fichant et al. 2022	B. pacificus	N/A	III	2	A/B/C	nd	nd	nd		x	SAMN23375421	SRR16994582	PRJNA781790
14SBCL520	14SBCL520	FBO	This study	B. toyonensis	N/A	V	nd	A/B/C	C/D/A	nd	nd		x	SAMN39616636	SRR27872149	PRJNA1069360
14SBCL566	14SBCL566	FBO	Fichant et al. 2022	B paranthracis	N/A	III	nd	A/B/C	nd	nd	nd	x	x	SAMN23375434	SRR16994568	PRJNA781790
15SBCL1065	15SBCL1065	FBO	Fichant et al. 2022	B. pseudomycoides	N/A	I	nd	A/B/C	nd	nd	nd	x	x	SAMN23375435	SRR16994566	PRJNA781790
08CEB116	08CEB116	FBO	Fichant et al. 2022	B wiedmanii	N/A	II	nd	A/B/C	nd	nd	nd	x	x	SAMN23375368	SRR16994611	PRJNA781790
14SBCL15	14SBCL15	FBO	Fichant et al. 2022	B. cytotoxicus	N/A	VII	1	nd	nd	nd	nd	x	x	SAMN23375422	SRR16994581	PRJNA781790
04CEB13	04CEB13	FBO	This study	B. weihenstephanensis	N/A	VI	nd	A/B/C	nd	nd	nd	x	x	SAMN39616637	SRR27872146	PRJNA1069360
ATCC14579	ATCC14579	Collection	NCBI	B. cereus ss	N/A	IV	2	A/B/C	C/D/A	nd	nd	x	x	SAMN02603340	GCF_000007825.1	PRJNA384
CIP53137	CIP53137	Collection	Bonis et al. 2021	B. thuringiensis	N/A	IV	2	A/B/C	C/D/A	nd	nd	x		SAMN12147334	SRR9600292	PRJNA547495
ATCC 10987	ATCC10987	Collection	NCBI	B. cereus ss	N/A	III	2	A/B/C	nd	nd	nd	x		SAMN07160578	GCA_002952795.1	PRJNA387667
21SBCL120	168	Collection (BGSC1A1)	NCBI	B. subtilis	N/A	N/A	N/A	N/A	N/A	N/A	N/A	x	x	SAMEA3138188	GCA_000009045	PRJNA76
21SBCL121	407∆plcR	Collection (BGSC4A13)	This study	B. thuringiensis	thuringiensis	IV	2	A/C	C/D/A	+	nd	x	x	SAMN39616638	SRR27872145	PRJNA1069360
21SBCL122	YBT-020	Collection (BGSC4B4)	NCBI	B. thuringiensis	finitimus	III	nd	A/B/C	C/D/A	+	nd	x		SAMN02603317	GCA_000190515.1	PRJNA60447
21SBCL123	CCEB463	Collection (BGSC4C1)	NCBI	B. thuringiensis	alesti	IV	nd	A/C	C/D/A	+	nd	x		SAMN04628222	GCF_001640965.1	PRJNA317856
21SBCL124	HD1	Collection (BGSC4D1)	NCBI	B. thuringiensis	kurstaki	IV	2	A/B/C	C/D/A	nd	nd	x	x	SAMN02898393	GCA_000717535.1	PRJNA181182
21SBCL125	HD537	Collection (BGSC4L3)	NCBI	B. thuringiensis	tolworthi	N/A	2	A/B/C	C/D/A	+	nd	x		SAMD00030057	GCF_001548175.1	PRJDB3909
21SBCL126	T24A001	Collection (BGSC4AX1)	NCBI	B. thuringiensis	novosibirsk	VI	nd	A/B/C	CD	nd	nd	x		SAMN05934509	GCF_002146615.1	PRJNA349211
21SBCL127	Scg04-02	Collection (BGSC4BT1)	NCBI	B. thuringiensis	rongseni	IV	2	A/B/C	C/D/A	nd	nd	x		SAMN05846296	GCA_002173755.1	PRJNA344831
21SBCL128	CT-43	Collection (BGSC4CG1)	NCBI	B. thuringiensis	chinensis	IV	2	A/C	nd	+	nd	x		SAMN03074947	GCF_000193355.1	PRJNA261635
21SBCL129	YBT-1518	Collection (BGSC4XX4)	NCBI	B. thuringiensis	N/A	IV	2	A/B/C	C/D/A	+	nd	x	x	SAMN02641488	GCA_000497525.2	PRJNA63189
21SBCL131	899	Collection (BGSC7A1)	This study	B. megaterium	N/A	N/A	N/A	N/A	N/A	N/A	N/A	x	x	SAMN39616639	SRR27872144	PRJNA1069360
21SBCL132	H	Collection (BGSC10A1)	NCBI	B. amylolichefaciens	N/A	N/A	N/A	N/A	N/A	N/A	N/A	x	x	SAMN12284742	GCA_007827165.1	PRJNA706563
21SBCL1068	Bactisubtil	Collection (BGSC6A8)	This study	B. cereus ss	N/A	V	nd	A/B/C	C/D/A	nd	nd	x	x	SAMN39616640	SRR27872143	PRJNA1069360
21SBCL1072	NA 69	Collection (BGSC4BM1)	This study	B. thuringiensis	navarrensis	IV	2	A/B/C	C/D/A	nd	nd	x	x	SAMN39616641	SRR27872142	PRJNA1069360
17SBCL123	CIP103472	Collection	This study	B. mycoides	N/A	VI	nd	A/B/C	C/D/A	nd	nd		x	SAMN39616642	SRR27872141	PRJNA1069360
17SBCL143?	DSM12442	Collection	NCBI	B. pseudomycoides	N/A	I	nd	C	nd	nd	nd		x	SAMN00727631	GCA_000161455.1	PRJNA29707
17SBCL122?	WSBC10204	Collection	NCBI	B. mycoides (formerly B. weihenstephanensis)	N/A	VI	nd	A/B/C	C/A	nd	nd		x	SAMN03106993	GCA_000775975.1	PRJNA258373
21SBCL1069	95/1883	Collection (BGSC6A11)	This study	B. mycoides	N/A	nd	2	A/C	C/D/A	+	nd		x	SAMN39616643	SRR27872140	PRJNA1069360
21SBCL1070	NRS 306	Collection (BGSC6A13)	This study	B. mycoides	N/A	nd	2	A/C	C/D/A	+	nd		x	SAMN39616644	SRR27872139	PRJNA1069360
21SBCL1071	WSBC10360	Collection (BGSC6A49)	This study	B. pseudomycoides	N/A	nd	nd	C	nd	nd	nd		x	SAMN39616645	SRR27872148	PRJNA1069360
21SBCL1073	10204T	Collection (BGSC6A21)	This study	B. weihenstephanensis	N/A	IV	2	A/B/C	D/A	nd	nd		x	SAMN39616646	SRR27872147	PRJNA1069360

## Sheet: Table S2
ID / Strain	Caco-2 IC50 (% dilution)	Caco-2 IC50 standard deviation (% dilution)	Caco-2 fold change of IL-8 (with 12% dilution)	Caco-2 fold change of IL-8 (with 25% dilution)	Significant IL-8 release (p-value<0,05)	D. melanogaster virulence group	D. melanogaster survival rate at D15 (%)	D. melanogaster smurf-type mortality/total mortality (%)
18SBCL215 / PB-54	2.307	0.369416	0.530441	0.625662	-	Medium	38	44
18SBCL421 / EG-2348	12.6533	2.48005	5.35933	7.48914	+	Strong	27	56
18SBCL448 / ABTS-351	14.095	1.19501	2.87798	4.77239	+	Medium	46	46
18SBCL449 / ABTS-1857	25.5333	0.440946	1.44489	6.72719	+	Medium	48	44
18SBCL483 / BMP-144	non-cytotoxic	non-cytotoxic	1.4161	2.91868	-	Medium	48	46
18SBCL484A / AM65-52	non-cytotoxic	non-cytotoxic	1.80337	2.57996	-	Medium	43	49
18SBCL485A / NB-176	12.03	1.06057	10.6837	0.713381	+	N/A	N/A	N/A
18SBCL487 / SA-11	10.392	1.96592	19.4037	0.989368	+	Strong	30	56
18SBCL614 / SA-12	22	2.61565	3.4637	5.74869	+	Weak	50	38
18SBCL617 / GC-91	19.83	1.73701	9.05764	7.03188	+	Strong	27	56
SA11∆cry	14.26	1.12601	5.24247	6.88404	+	Strong	28	61
15SBCL604 (cluster c)	9.425	0.284501	6.80606	0.613023	+	Medium	40	53
10CEB01 (cluster a)	15.24	1.40032	12.0692	2.76713	+	Medium	38	39
16SBCL417 (cluster d)	11.5833	0.260832	10.9405	2.15874	+	Medium	43	47
14SBCL176 (cluster b)	12.6267	0.635164	14.0277	1.08346	+	Medium	49	59
16SBCL1310 (cluster c)	N/A	N/A	N/A	N/A	N/A	Medium	41	44
14CEB01	N/A	N/A	N/A	N/A	N/A	Weak	56	48
14SBCL13	N/A	N/A	N/A	N/A	N/A	Medium	54	46
14SBCL520	N/A	N/A	N/A	N/A	N/A	Medium	48	46
14SBCL566	1.0174	0.20953	0.77685	0.721146	-	Weak	54	39
15SBCL1065	6.558	2.16927	2.74728	0.481398	+	Weak	56	45
08CEB116	26.2433	1.15106	10.5462	13.5796	+	Weak	58	52
14SBCL15	1.13887	0.214102	0.456933	0.55102	-	Weak	51	39
04CEB13	non-cytotoxic	non-cytotoxic	1.57867	2.14513	-	Medium	41	47
ATCC14579	10.5033	0.173877	2.3422	0.759167	-	Weak	55	29
CIP53137	11.9567	1.66356	4.05017	2.06534	+	N/A	N/A	N/A
ATCC10987	1.26863	0.309533	0.511154	0.311968	-	N/A	N/A	N/A
168	non-cytotoxic	non-cytotoxic	0.19306	0.197569	-	None	71	21
407∆plcR	non-cytotoxic	non-cytotoxic	1.22952	0.819679	-	Medium	48	38
YBT-020	4.35833	1.58622	0.460013	0.204662	-	N/A	N/A	N/A
CCEB463	25.3333	4.31442	1.82957	0.882689	-	N/A	N/A	N/A
HD1	13.5633	2.9623	3.28246	0.997185	-	Medium	35	49
HD537	20.9033	3.81011	2.02861	0.60723	-	N/A	N/A	N/A
T24A001	non-cytotoxic	non-cytotoxic	0.795905	0.976615	-	N/A	N/A	N/A
Scg04-02	8.91267	3.26769	0.950394	0.178687	-	N/A	N/A	N/A
CT-43	4.01967	1.72285	0.389999	0.246519	-	N/A	N/A	N/A
YBT-1518	non-cytotoxic	non-cytotoxic	0.793241	0.868288	-	Strong	40	33
899	non-cytotoxic	non-cytotoxic	1.96482	2.32149	-	None	84	19
H	non-cytotoxic	non-cytotoxic	5.82195	8.27486	+	None	82	22
Bactisubtil	20.4433	6.89104	11.4057	1.52992	+	None	74	38
NA 69	2.73733	0.66766	2.43214	1.13006	-	None	77	52
CIP103472	N/A	N/A	N/A	N/A	N/A	Medium	49	37
DSM12442	N/A	N/A	N/A	N/A	N/A	Medium	47	47
WSBC10204	N/A	N/A	N/A	N/A	N/A	Weak	59	44
95/1883	N/A	N/A	N/A	N/A	N/A	Weak	60	35
NRS 306	N/A	N/A	N/A	N/A	N/A	Weak	58	40
WSBC10360	N/A	N/A	N/A	N/A	N/A	Weak	58	43
10204T	N/A	N/A	N/A	N/A	N/A	Weak	57	30

## Sheet: Table S3
ID / Strain	panC group	Toxinogenic profile (nd = not detected)					Caco-2 cell IC50 ≤ 26.2 % dilution	D. melanogaster virulence group Weak/Medium/Strong	Match between both models
		cytK	nhe A/B/C	hbl C/D/A	hlyII	ces
18SBCL215 / PB-54	IV	2	A/B/C	C/D/A	nd	nd	+	+	yes
18SBCL421 / EG-2348	IV	2	A/B/C	C/D/A	nd	nd	+	+	yes
18SBCL448 / ABTS-351	IV	2	A/B/C	C/D/A	nd	nd	+	+	yes
18SBCL449 / ABTS-1857	IV	2	A/B/C	C/D/A	nd	nd	+	+	yes
18SBCL483 / BMP-144	IV	2	A/B/C	C/D/A	+	nd	-	+	no
18SBCL484A / AM65-52	IV	2	A/B/C	C/D/A	+	nd	-	+	no
18SBCL487 / SA-11	IV	2	A/B/C	C/D/A	nd	nd	+	+	yes
18SBCL614 / SA-12	IV	2	A/B/C	C/D/A	nd	nd	+	+	yes
18SBCL617 / GC-91	IV	2	A/B/C	C/D/A	nd	nd	+	+	yes
SA11∆cry	IV	2	A/B/C	C/D/A	nd	nd	+	+	yes
15SBCL604 (cluster c)	IV	2	A/B/C	C/D/A	nd	nd	+	+	yes
10CEB01 (cluster a)	IV	2	A/B/C	C/D/A	nd	nd	+	+	yes
16SBCL417 (cluster d)	IV	2	A/B/C	C/D/A	nd	nd	+	+	yes
14SBCL176 (cluster b)	IV	2	A/B/C	C/D/A	nd	nd	+	+	yes
14SBCL566	III	nd	A/B/C	nd	nd	nd	+	+	yes
15SBCL1065	I	nd	A/B/C	nd	nd	nd	+	+	yes
08CEB116	II	nd	A/B/C	nd	nd	nd	+	+	yes
14SBCL15	VII	1	nd	nd	nd	nd	+	+	yes
04CEB13	VI	nd	A/B/C	nd	nd	nd	-	+	no
ATCC14579	IV	2	A/B/C	C/D/A	nd	nd	+	+	yes
168	N/A	N/A	N/A	N/A	N/A	N/A	-	-	yes
407∆plcR	IV	2	A/C	C/D/A	+	nd	-	+	no
HD1	IV	2	A/B/C	C/D/A	nd	nd	+	+	yes
YBT-1518	IV	2	A/B/C	C/D/A	+	nd	-	+	no
899	N/A	N/A	N/A	N/A	N/A	N/A	-	-	yes
H	N/A	N/A	N/A	N/A	N/A	N/A	-	-	yes
Bactisubtil	V	nd	A/B/C	C/D/A	nd	nd	+	-	no
NA 69	IV	2	A/B/C	C/D/A	nd	nd	+	-	no
